# Supplementary material for: Association of Perceived Neighbourhood Walkability with Self-Reported Physical Activity and Body Mass Index in South African Adolescents
Source: Int J Environ Res Public Health. 2023 Jan 30;20(3):2449. doi: 10.3390/ijerph20032449 (PMC9916213; doi:10.3390/ijerph20032449)
Supplement: Supplementary file 1 [file ijerph-20-02449-s001.zip]

Archive with 1 entries (1 files):
- ijerph-2159501-supplementary.pdf
